# Supplementary material for: A small step to discover candidate biological control agents from preexisting bioresources by using novel nonribosomal peptide synthetases hidden in activated sludge metagenomes
Source: PLoS One. 2023 Nov 27;18(11):e0294843. doi: 10.1371/journal.pone.0294843 (PMC10681181; doi:10.1371/journal.pone.0294843)
Supplement: S1 Table — (XLSX) [file pone.0294843.s001.xlsx]

## Sheet: Sheet1
Bin ID	Score	Completeness	Contamination	Strain heterogeneity	Size	N50	Completeness_metric	Contamination_metric	Classification based on GTDBtk 1.4.1
bin.1	90.8338	95.99	1.36	20	3243982	52922	near	low	d__Bacteria;p__Proteobacteria;c__Gammaproteobacteria;o__Pseudomonadales;f__UBA5518;g__UBA5518;s__
bin.105	59.4152	87.88	6.15	16.67	6716796	31616	substantial	medium	d__Bacteria;p__Myxococcota;c__Polyangia;o__Palsa-1104;f__;g__;s__
bin.107	54.9816	95.72	9.13	41.38	3967304	17665	near	medium	d__Bacteria;p__Actinobacteriota;c__Actinomycetia;o__Actinomycetales;f__Dermatophilaceae;g__;s__
bin.111	65.3513	90.45	6.02	66.67	2966434	9028	near	medium	d__Bacteria;p__Nitrospirota;c__Nitrospiria;o__Nitrospirales;f__Nitrospiraceae;g__;s__
bin.114	92.7453	98.65	1.35	0	6543695	107277	near	low	d__Bacteria;p__Verrucomicrobiota;c__Verrucomicrobiae;o__Pedosphaerales;f__UBA11320;g__UBA11320;s__
bin.115	95.6171	98.69	0.74	50	3133799	29797	near	low	d__Bacteria;p__Bacteroidota;c__Bacteroidia;o__Chitinophagales;f__Chitinophagaceae;g__Ferruginibacter;s__
bin.119	60.2703	92.15	6.61	0	9050364	20919	near	medium	d__Bacteria;p__Myxococcota;c__Polyangia;o__Polyangiales;f__Polyangiaceae;g__;s__
bin.121	86.3155	85.23	0	0	3941265	14159	substantial	none	d__Bacteria;p__Planctomycetota;c__Phycisphaerae;o__Phycisphaerales;f__SM1A02;g__;s__
bin.122	92.1355	98.27	1.49	0	3595896	40841	near	low	d__Bacteria;p__Bacteroidota;c__Bacteroidia;o__Chitinophagales;f__Chitinophagaceae;g__Niabella;s__
bin.123	69.704	93.58	5.18	0	8887920	53467	near	medium	d__Bacteria;p__Myxococcota;c__Polyangia;o__Polyangiales;f__Ga0077539;g__;s__
bin.124	78.2324	83.62	0	0	997448	16026	substantial	none	d__Bacteria;p__Patescibacteria;c__Gracilibacteria;o__BD1-5;f__UBA2023;g__;s__
bin.125	89.7608	91.59	0.73	100	3009275	14507	near	low	d__Bacteria;p__Bacteroidota;c__Bacteroidia;o__AKYH767;f__UBA4408;g__;s__
bin.131	61.3301	91.51	6.47	0	9854734	109707	near	medium	d__Bacteria;p__Myxococcota;c__Polyangia;o__Polyangiales;f__Polyangiaceae;g__;s__
bin.134	87.5008	94.63	2.91	33.33	2732329	27828	near	low	d__Bacteria;p__Proteobacteria;c__Gammaproteobacteria;o__Burkholderiales;f__Rhodocyclaceae;g__Sterolibacterium;s__
bin.137	61.7629	82.86	5.25	77.78	3722979	8297	substantial	medium	d__Bacteria;p__Proteobacteria;c__Gammaproteobacteria;o__Burkholderiales;f__Rhodocyclaceae;g__;s__
bin.142	79.686	94.23	5.16	18.52	4883071	42008	near	low	d__Bacteria;p__Proteobacteria;c__Gammaproteobacteria;o__Steroidobacterales;f__Steroidobacteraceae;g__;s__
bin.143	77.9305	95.24	3.49	72.73	3936486	21287	near	low	d__Bacteria;p__Bacteroidota;c__Bacteroidia;o__NS11-12g;f__UKL13-3;g__B1;s__
bin.150	78.2021	81.02	0.62	0	2836443	11072	substantial	low	d__Bacteria;p__Proteobacteria;c__Alphaproteobacteria;o__Sphingomonadales;f__Sphingomonadaceae;g__Novosphingobium;s__
bin.156	84.9856	96.62	2.7	25	3151605	22969	near	low	d__Bacteria;p__Verrucomicrobiota;c__Verrucomicrobiae;o__Opitutales;f__Opitutaceae;g__Lacunisphaera;s__
bin.158	58.8007	85.52	5.65	6.67	8824757	19399	substantial	medium	d__Bacteria;p__Myxococcota;c__Polyangia;o__Polyangiales;f__Polyangiaceae;g__;s__
bin.160	66.514	96.39	6.69	34.78	4570473	29818	near	medium	d__Bacteria;p__Bacteroidota;c__Bacteroidia;o__Chitinophagales;f__Chitinophagaceae;g__OLB11;s__
bin.164	59.5816	83.18	5.03	11.11	4198074	9235	substantial	medium	d__Bacteria;p__Proteobacteria;c__Gammaproteobacteria;o__Ga0077536;f__Ga0077536;g__;s__
bin.165	56.6526	94.46	8.71	51.85	3168352	27102	near	medium	d__Bacteria;p__Proteobacteria;c__Alphaproteobacteria;o__Sphingomonadales;f__Sphingomonadaceae;g__UBA1936;s__
bin.167	80.6736	96.64	3.81	46.15	3682821	42715	near	low	d__Bacteria;p__Proteobacteria;c__Gammaproteobacteria;o__Burkholderiales;f__Burkholderiaceae;g__Rhodoferax;s__
bin.169	80.883	94.09	2.89	0	4543475	36805	near	low	d__Bacteria;p__Bacteroidota;c__Bacteroidia;o__Bacteroidales;f__Lentimicrobiaceae;g__UBA4417;s__
bin.173	98.5063	95.24	0.48	100	3828482	28347	near	none	d__Bacteria;p__Bacteroidota;c__Bacteroidia;o__NS11-12g;f__;g__;s__
bin.174	72.0293	94.31	5.32	57.89	3542130	28781	near	medium	d__Bacteria;p__Proteobacteria;c__Gammaproteobacteria;o__Burkholderiales;f__Thiobacillaceae;g__;s__
bin.175	93.335	98.24	1.37	20	3811185	209914	near	low	d__Bacteria;p__Proteobacteria;c__Gammaproteobacteria;o__Thiotrichales;f__Thiotrichaceae;g__Thiolinea;s__Thiolinea disciformis
bin.176	84.083	90.28	1.56	11.11	3405984	13786	near	low	d__Bacteria;p__Proteobacteria;c__Alphaproteobacteria;o__Sphingomonadales;f__Sphingomonadaceae;g__Novosphingobium;s__
bin.178	49.4638	81.08	7.73	77.78	4104308	10541	substantial	medium	d__Bacteria;p__Chloroflexota;c__Anaerolineae;o__Anaerolineales;f__EnvOPS12;g__OLB14;s__
bin.180	72.9377	91.67	3.24	0	7322408	130426	near	low	d__Bacteria;p__Eremiobacterota;c__UBP9;o__UBA4705;f__;g__;s__
bin.181	75.5834	91.18	3.58	50	7279496	19355	near	low	d__Bacteria;p__Myxococcota;c__Polyangia;o__Polyangiales;f__;g__;s__
bin.183	74.4686	88.37	3.1	15	3931059	17668	substantial	low	d__Bacteria;p__Proteobacteria;c__Gammaproteobacteria;o__Burkholderiales;f__Rhodocyclaceae;g__Thauera;s__Thauera aminoaromatica
bin.184	97.0176	96.59	0.21	50	3672608	53105	near	low	d__Bacteria;p__Planctomycetota;c__Phycisphaerae;o__Phycisphaerales;f__SM1A02;g__UBA2396;s__
bin.187	83.3017	83.69	1.75	20	3705001	29517	substantial	low	d__Bacteria;p__Proteobacteria;c__Gammaproteobacteria;o__Steroidobacterales;f__Steroidobacteraceae;g__ZC4RG30;s__
bin.189	74.3597	89.74	3.53	31.25	3273192	28389	substantial	low	d__Bacteria;p__Proteobacteria;c__Gammaproteobacteria;o__Burkholderiales;f__Rhodocyclaceae;g__Methyloversatilis;s__
bin.19	97.6139	95.98	0	0	2633217	18524	near	none	d__Bacteria;p__Bacteroidota;c__Bacteroidia;o__Chitinophagales;f__;g__;s__
bin.195	77.5485	96.71	4.6	58.33	3768522	19529	near	low	d__Bacteria;p__Bacteroidota;c__Bacteroidia;o__Chitinophagales;f__Saprospiraceae;g__;s__
bin.199	54.6517	93.29	8.15	8.33	4056825	70070	near	medium	d__Bacteria;p__Proteobacteria;c__Gammaproteobacteria;o__Burkholderiales;f__Rhodocyclaceae;g__;s__
bin.208	92.3234	98.02	1.49	33.33	5225991	31159	near	low	d__Bacteria;p__Bacteroidota;c__Bacteroidia;o__Chitinophagales;f__Saprospiraceae;g__M3007;s__
bin.209	78.2373	95.71	4.06	38.46	4182195	32487	near	low	d__Bacteria;p__Bacteroidota;c__Bacteroidia;o__Bacteroidales;f__VadinHA17;g__LD21;s__
bin.212	77.7805	85.46	1.97	50	6643261	22442	substantial	low	d__Bacteria;p__Myxococcota;c__UBA9042;o__UBA9042;f__UBA9042;g__;s__
bin.215	74.0199	96.35	5.14	33.33	6755973	34679	near	medium	d__Bacteria;p__Verrucomicrobiota;c__Verrucomicrobiae;o__Opitutales;f__Opitutaceae;g__UBA6669;s__
bin.217	91.2104	95.36	1.64	33.33	3544950	38088	near	low	d__Bacteria;p__Bacteroidota;c__Kapabacteria;o__Kapabacteriales;f__UBA961;g__UBA2353;s__
bin.22	68.1139	86.81	4.4	50	6216571	15413	substantial	low	d__Bacteria;p__Gemmatimonadota;c__Gemmatimonadetes;o__Gemmatimonadales;f__Gemmatimonadaceae;g__SCN-70-22;s__
bin.220	66.8742	89.2	4.58	35.29	2370382	18370	substantial	medium	d__Bacteria;p__Proteobacteria;c__Alphaproteobacteria;o__Micavibrionales;f__Micavibrionaceae;g__UBA1573;s__
bin.226	96.8165	98.02	0.5	0	4022439	37417	near	low	d__Bacteria;p__Bacteroidota;c__Bacteroidia;o__Chitinophagales;f__Saprospiraceae;g__;s__
bin.228	60.0933	90.14	7.4	50	3300257	27330	near	medium	d__Bacteria;p__Proteobacteria;c__Gammaproteobacteria;o__Burkholderiales;f__Burkholderiaceae;g__Ottowia;s__
bin.229	86.2	98.5	1.89	50	2432452	35363	near	low	d__Bacteria;p__Proteobacteria;c__Gammaproteobacteria;o__Pseudomonadales;f__;g__;s__
bin.23	89.9755	96.06	1.72	75	2479842	26981	near	low	d__Bacteria;p__Bacteroidota;c__Bacteroidia;o__Chitinophagales;f__;g__;s__
bin.232	71.0023	91.97	4.58	11.76	8659673	58521	near	low	d__Bacteria;p__Myxococcota;c__Polyangia;o__Polyangiales;f__Ga0077539;g__SCUS01;s__
bin.233	83.1782	92.54	1.35	25	3641693	29946	near	low	d__Bacteria;p__Bacteroidota;c__Bacteroidia;o__AKYH767;f__;g__;s__
bin.235	62.0239	84.37	5.02	30.77	3149167	27453	substantial	medium	d__Bacteria;p__Proteobacteria;c__Gammaproteobacteria;o__Burkholderiales;f__Rhodocyclaceae;g__;s__
bin.236	93.9605	97.77	1.02	0	3674062	36386	near	low	d__Bacteria;p__Bacteroidota;c__Bacteroidia;o__Chitinophagales;f__Saprospiraceae;g__UBA3362;s__
bin.240	93.8092	95.71	0.89	80	2791032	45116	near	low	d__Bacteria;p__Bacteroidota;c__Bacteroidia;o__Chitinophagales;f__;g__;s__
bin.241	90.1182	90.1	0	0	4536403	16456	substantial	none	d__Bacteria;p__Fibrobacterota;c__Fibrobacteria;o__UBA5070;f__UBA5070;g__UBA5070;s__
bin.248	68.7192	95.48	5.87	25	4066877	28406	near	medium	d__Bacteria;p__Proteobacteria;c__Gammaproteobacteria;o__Burkholderiales;f__Rhodocyclaceae;g__Accumulibacter;s__
bin.25	75.7472	96.22	4.75	40	3591202	54254	near	low	d__Bacteria;p__Proteobacteria;c__Alphaproteobacteria;o__Sphingomonadales;f__Sphingomonadaceae;g__Novosphingobium;s__
bin.250	72.4473	89.16	3.94	50	3090739	10344	substantial	low	d__Bacteria;p__Bacteroidota;c__Bacteroidia;o__Chitinophagales;f__;g__;s__
bin.251	54.3018	85.03	6.18	41.18	3052486	15706	substantial	medium	d__Bacteria;p__Proteobacteria;c__Gammaproteobacteria;o__Burkholderiales;f__Burkholderiaceae;g__Ramlibacter;s__
bin.252	48.1676	84.48	3.45	100	921807	13649	moderate	low	d__Bacteria;p__Patescibacteria;c__Gracilibacteria;o__BD1-5;f__UBA2023;g__;s__
bin.253	79.6384	90.95	2.97	85.71	3199377	9239	near	low	d__Bacteria;p__Bacteroidota;c__Bacteroidia;o__Flavobacteriales;f__PHOS-HE28;g__PHOS-HE28;s__
bin.254	96.0621	96.9	0.48	100	3734345	33437	near	low	d__Bacteria;p__Bacteroidota;c__Bacteroidia;o__AKYH767-A;f__;g__;s__
bin.255	71.0127	94.99	5.18	31.25	2784989	15799	near	medium	d__Bacteria;p__Actinobacteriota;c__Actinomycetia;o__Propionibacteriales;f__Nocardioidaceae;g__Marmoricola;s__
bin.259	55.0232	88.51	7.37	28.57	11701289	31275	substantial	medium	d__Bacteria;p__Myxococcota;c__Polyangia;o__Polyangiales;f__Polyangiaceae;g__;s__
bin.26	77.9435	98.56	3.74	46.15	5150368	39025	near	low	d__Bacteria;p__Bacteroidota;c__Bacteroidia;o__AKYH767;f__;g__;s__
bin.261	60.8509	80.67	4.27	0	4572200	110097	substantial	low	d__Bacteria;p__Acidobacteriota;c__Vicinamibacteria;o__Vicinamibacterales;f__UBA2999;g__;s__
bin.262	84.318	90.64	1.62	42.86	4869340	61270	near	low	d__Bacteria;p__Bacteroidota;c__Bacteroidia;o__Cytophagales;f__;g__;s__
bin.263	73.3435	89.09	3.82	60	3670264	12675	substantial	low	d__Bacteria;p__Chloroflexota;c__Anaerolineae;o__Anaerolineales;f__EnvOPS12;g__;s__
bin.266	66.7412	96.12	6.18	7.14	3790894	13800	near	medium	d__Bacteria;p__Proteobacteria;c__Gammaproteobacteria;o__Pseudomonadales;f__Moraxellaceae;g__;s__
bin.27	83.3939	97.85	3.31	22.22	4257027	49744	near	low	d__Bacteria;p__Bacteroidota;c__Bacteroidia;o__AKYH767;f__;g__;s__
bin.277	71.2001	97.04	5.82	42.86	5921330	11255	near	medium	d__Bacteria;p__Bacteroidota;c__Bacteroidia;o__Bacteroidales;f__Prolixibacteraceae;g__Draconibacterium;s__
bin.28	91.6719	97.87	1.53	0	3641176	76530	near	low	d__Bacteria;p__Proteobacteria;c__Alphaproteobacteria;o__Caulobacterales;f__Caulobacteraceae;g__;s__
bin.280	63.9506	82.43	1.12	0	2320648	31705	substantial	low	d__Bacteria;p__Elusimicrobiota;c__Elusimicrobia;o__F11;f__FEN-1173;g__;s__
bin.282	56.1636	84.09	6.36	44.44	4036525	11871	substantial	medium	d__Bacteria;p__Chloroflexota;c__Anaerolineae;o__Anaerolineales;f__EnvOPS12;g__OLB14;s__
bin.283	89.148	95.57	1.72	50	3536379	41300	near	low	d__Bacteria;p__Bacteroidota;c__Bacteroidia;o__Chitinophagales;f__Chitinophagaceae;g__OLB11;s__
bin.285	65.4226	81.25	3.38	0	5136702	13341	substantial	low	d__Bacteria;p__Verrucomicrobiota;c__Verrucomicrobiae;o__Pedosphaerales;f__UBA9464;g__SXSK01;s__
bin.286	44.5994	88.54	8.07	0	9646140	7226	substantial	medium	d__Bacteria;p__Myxococcota;c__Polyangia;o__Polyangiales;f__Polyangiaceae;g__;s__
bin.287	88.6696	92.24	1.15	75	2737841	41142	near	low	d__Bacteria;p__Bacteroidota;c__Bacteroidia;o__Chitinophagales;f__Chitinophagaceae;g__Sediminibacterium;s__
bin.299	75.639	91.03	3.71	64.71	5688534	9475	near	low	d__Bacteria;p__Bacteroidota;c__Bacteroidia;o__Chitinophagales;f__UBA2359;g__;s__
bin.30	94.1158	98.25	0.63	0	3496750	204968	near	low	d__Bacteria;p__Bacteroidota;c__Bacteroidia;o__AKYH767;f__B-17BO;g__;s__
bin.305	96.8249	98.06	0.65	100	3758449	51257	near	low	d__Bacteria;p__Bacteroidota;c__Bacteroidia;o__Sphingobacteriales;f__Sphingobacteriaceae;g__Daejeonella;s__
bin.307	85.7879	89.58	0.95	33.33	3733026	17210	substantial	low	d__Bacteria;p__Bacteroidota;c__Bacteroidia;o__AKYH767;f__2-12-FULL-35-15;g__2-12-FULL-35-15;s__
bin.32	78.7811	85.88	1.72	25	2663433	13247	substantial	low	d__Bacteria;p__Bacteroidota;c__Bacteroidia;o__Chitinophagales;f__LD1;g__;s__
bin.320	88.2334	97.51	1.99	0	4346955	168561	near	low	d__Bacteria;p__Proteobacteria;c__Gammaproteobacteria;o__Burkholderiales;f__Burkholderiaceae;g__SCGC-AAA027-K21;s__
bin.324	74.3033	82.74	1.68	11.11	2726946	11342	substantial	low	d__Bacteria;p__Bacteroidota;c__Bacteroidia;o__AKYH767-A;f__2013-40CM-41-45;g__;s__
bin.327	96.8535	96.5	0.25	0	4046639	153795	near	low	d__Bacteria;p__Bacteroidota;c__Bacteroidia;o__Chitinophagales;f__Chitinophagaceae;g__OLB11;s__
bin.329	72.9613	86.49	3.08	36.36	3340469	26478	substantial	low	d__Bacteria;p__Proteobacteria;c__Gammaproteobacteria;o__Burkholderiales;f__Rhodocyclaceae;g__Azonexus;s__
bin.337	83.9257	91.98	1.67	28.57	3157999	16087	near	low	d__Bacteria;p__Proteobacteria;c__Gammaproteobacteria;o__Pseudomonadales;f__Moraxellaceae;g__Fluviicoccus;s__
bin.338	78.6891	96.13	3.76	16.67	7228241	55535	near	low	d__Bacteria;p__Myxococcota;c__Polyangia;o__Polyangiales;f__SG8-38;g__;s__
bin.339	48.3333	82.48	1.71	20	3656796	28153	substantial	medium	d__Bacteria;p__Proteobacteria;c__Gammaproteobacteria;o__Thiotrichales;f__Thiotrichaceae;g__Thiolinea;s__
bin.340	90.7413	95.9	1.24	0	5064874	20076	near	low	d__Bacteria;p__Bacteroidota;c__Bacteroidia;o__Chitinophagales;f__Saprospiraceae;g__M3007;s__
bin.344	89.3539	98.52	2.46	71.43	4052675	54129	near	low	d__Bacteria;p__Bacteroidota;c__Bacteroidia;o__Chitinophagales;f__Chitinophagaceae;g__OLB11;s__
bin.350	96.3932	98.91	0.77	0	5900846	160865	near	low	d__Bacteria;p__Bacteroidota;c__Bacteroidia;o__;f__;g__;s__
bin.354	55.5031	86.21	5.94	16.67	3733756	16580	substantial	medium	d__Bacteria;p__Spirochaetota;c__Spirochaetia;o__Treponematales;f__;g__;s__
bin.357	85.0153	88.89	0.99	0	2398393	13506	substantial	low	d__Bacteria;p__Bacteroidota;c__Bacteroidia;o__Chitinophagales;f__Chitinophagaceae;g__Ferruginibacter;s__
bin.358	46.6637	86.59	8.25	10.53	11420609	15483	substantial	medium	d__Bacteria;p__Myxococcota;c__Polyangia;o__Polyangiales;f__Polyangiaceae;g__;s__
bin.361	51.7558	82.97	6.83	24.14	3264902	35813	substantial	medium	d__Bacteria;p__Proteobacteria;c__Gammaproteobacteria;o__Burkholderiales;f__Burkholderiaceae;g__Ottowia;s__
bin.362	90.9765	96.19	1.43	33.33	3068825	79377	near	low	d__Bacteria;p__Bacteroidota;c__Bacteroidia;o__AKYH767;f__B-17BO;g__;s__
bin.363	91.6174	97.66	1.48	0	2803690	49532	near	low	d__Bacteria;p__Bacteroidota;c__Bacteroidia;o__Chitinophagales;f__;g__;s__
bin.379	69.6355	97.21	6.03	28.57	3425584	35110	near	medium	d__Bacteria;p__Proteobacteria;c__Alphaproteobacteria;o__UBA1301;f__UBA1301;g__;s__
bin.381	59.6786	92.6	5.66	34.62	5647356	17943	near	medium	d__Bacteria;p__Proteobacteria;c__Gammaproteobacteria;o__Xanthomonadales;f__;g__;s__
bin.382	64.6205	87.11	5.47	78.57	3880847	12172	substantial	medium	d__Bacteria;p__Bacteroidota;c__Bacteroidia;o__Chitinophagales;f__Chitinophagaceae;g__;s__
bin.385	62.8598	86.59	5.56	53.85	3792126	13538	substantial	medium	d__Bacteria;p__Bacteroidota;c__Bacteroidia;o__Bacteroidales;f__Lentimicrobiaceae;g__;s__
bin.386	92.2144	97.85	1.34	0	4978668	154424	near	low	d__Bacteria;p__Bacteroidota;c__Bacteroidia;o__Bacteroidales;f__Lentimicrobiaceae;g__UBA4417;s__
bin.389	59.2722	92.09	7.18	25	10808993	35836	near	medium	d__Bacteria;p__Myxococcota;c__Polyangia;o__Polyangiales;f__Ga0077539;g__;s__
bin.390	70.3682	98.76	5.45	0	4004802	39490	near	medium	d__Bacteria;p__Bacteroidota;c__Bacteroidia;o__Chitinophagales;f__Saprospiraceae;g__;s__
bin.392	84.3717	90.41	3.98	0	8850687	34947	near	low	d__Bacteria;p__Myxococcota;c__UBA796;o__UBA796;f__GCA-2862545;g__;s__
bin.395	80.5966	82.62	0.5	0	5508597	8574	substantial	low	d__Bacteria;p__Bacteroidota;c__Bacteroidia;o__Chitinophagales;f__Saprospiraceae;g__M3007;s__
bin.40	85.362	96.26	2.76	62.5	3359822	21580	near	low	d__Bacteria;p__Bacteroidota;c__Bacteroidia;o__Chitinophagales;f__;g__;s__
bin.401	92.4184	92.76	0.32	0	6254242	31386	near	low	d__Bacteria;p__Myxococcota;c__Polyangia;o__Polyangiales;f__;g__;s__
bin.402	80.4878	86.14	1.24	0	4924749	11899	substantial	low	d__Bacteria;p__Bacteroidota;c__Bacteroidia;o__Chitinophagales;f__Saprospiraceae;g__M3007;s__
bin.403	67.9257	88.7	4.6	22.22	4288988	24383	substantial	low	d__Bacteria;p__Proteobacteria;c__Gammaproteobacteria;o__Burkholderiales;f__Burkholderiaceae;g__Ramlibacter;s__
bin.409	75.6405	87.95	3.22	88.89	3486228	13691	substantial	low	d__Bacteria;p__Proteobacteria;c__Alphaproteobacteria;o__Rhodobacterales;f__Rhodobacteraceae;g__Tabrizicola;s__
bin.41	71.9441	93.71	4.7	9.09	9037357	39238	near	low	d__Bacteria;p__Myxococcota;c__Polyangia;o__Polyangiales;f__Ga0077539;g__Ga0077539;s__
bin.411	67.8472	81.39	3.37	66.67	2702295	12616	substantial	low	d__Bacteria;p__Spirochaetota;c__Leptospirae;o__Turneriellales;f__Turneriellaceae;g__Turneriella;s__
bin.413	89.8017	93.61	1.09	50	3917233	14909	near	low	d__Bacteria;p__Bacteroidota;c__UBA10030;o__UBA10030;f__UBA8401;g__UBA8401;s__
bin.415	78.6375	83.6	1.35	75	3182285	9773	substantial	low	d__Bacteria;p__Bacteroidota;c__Bacteroidia;o__AKYH767-A;f__;g__;s__
bin.416	88.1908	87.33	0	0	5233726	15910	substantial	none	d__Bacteria;p__Bacteroidota;c__Bacteroidia;o__Chitinophagales;f__Saprospiraceae;g__M3007;s__
bin.419	100.824	99.26	0	0	2851656	128099	near	none	d__Bacteria;p__Bacteroidota;c__Bacteroidia;o__Chitinophagales;f__Chitinophagaceae;g__;s__
bin.42	84.0834	92.48	2.38	83.33	3195134	10477	near	low	d__Bacteria;p__Bacteroidota;c__Bacteroidia;o__Chitinophagales;f__;g__;s__
bin.420	94.1797	97.89	0.49	50	3560569	60179	near	low	d__Bacteria;p__Bacteroidota;c__Bacteroidia;o__Chitinophagales;f__Chitinophagaceae;g__OLB11;s__
bin.423	69.2038	97.86	6.46	18.18	7242192	158067	near	medium	d__Bacteria;p__Acidobacteriota;c__Thermoanaerobaculia;o__UBA5066;f__UBA5066;g__UBA5066;s__
bin.424	75.7403	91.42	3.86	66.67	3409587	49398	near	low	d__Bacteria;p__Proteobacteria;c__Alphaproteobacteria;o__Rhodobacterales;f__Rhodobacteraceae;g__Tabrizicola;s__
bin.425	80.1091	87.39	2.04	37.5	2182203	21497	substantial	low	d__Bacteria;p__Proteobacteria;c__Gammaproteobacteria;o__Pseudomonadales;f__UBA7239;g__UBA7239;s__
bin.426	93.1901	97.58	1.25	50	4044632	28195	near	low	d__Bacteria;p__Bacteroidota;c__Bacteroidia;o__Flavobacteriales;f__PHOS-HE28;g__PHOS-HE28;s__
bin.428	95.8987	95.49	0.3	50	4760238	37793	near	low	d__Bacteria;p__Proteobacteria;c__Gammaproteobacteria;o__Burkholderiales;f__Burkholderiaceae;g__;s__
bin.43	55.4291	92.26	8.17	35.71	4685337	15244	near	medium	d__Bacteria;p__Proteobacteria;c__Gammaproteobacteria;o__Burkholderiales;f__Burkholderiaceae;g__Rhodoferax;s__
bin.434	98.7617	99.34	0.49	100	2677377	55392	near	low	d__Bacteria;p__Bacteroidota;c__Bacteroidia;o__Chitinophagales;f__;g__;s__
bin.437	67.8885	94.68	5.86	31.25	3078299	25970	near	medium	d__Bacteria;p__Actinobacteriota;c__Actinomycetia;o__Actinomycetales;f__Dermatophilaceae;g__Phycicoccus_A;s__Phycicoccus_A elongatus
bin.448	94.9353	99.01	0.99	0	4796587	53780	near	low	d__Bacteria;p__Bacteroidota;c__Bacteroidia;o__Chitinophagales;f__Saprospiraceae;g__M3007;s__
bin.450	89.8584	90.39	0.49	100	2613824	68686	near	low	d__Bacteria;p__Bacteroidota;c__Bacteroidia;o__Chitinophagales;f__;g__;s__
bin.451	77.1351	94.06	3.71	8.33	9695018	40939	near	low	d__Bacteria;p__Myxococcota;c__Myxococcia;o__Myxococcales;f__Myxococcaceae;g__;s__
bin.453	79.8866	97.25	3.85	14.29	4166510	44966	near	low	d__Bacteria;p__Actinobacteriota;c__Acidimicrobiia;o__Acidimicrobiales;f__Microtrichaceae;g__;s__
bin.454	81.1387	95.71	3.55	54.55	3857386	29136	near	low	d__Bacteria;p__Proteobacteria;c__Gammaproteobacteria;o__Burkholderiales;f__Rhodocyclaceae;g__Accumulibacter;s__
bin.455	89.1707	84.27	0	0	1349601	60453	substantial	none	d__Bacteria;p__Patescibacteria;c__Gracilibacteria;o__BD1-5;f__UBA2023;g__;s__
bin.457	71.9776	88.35	3.61	12.5	10551129	27087	substantial	low	d__Bacteria;p__Myxococcota;c__Polyangia;o__Polyangiales;f__;g__;s__
bin.458	92.6376	95.81	0.76	0	4461157	16414	near	low	d__Bacteria;p__Bacteroidota;c__Bacteroidia;o__Chitinophagales;f__Chitinophagaceae;g__OLB11;s__
bin.459	70.3489	97.1	6.26	0	10650033	37834	near	medium	d__Bacteria;p__Myxococcota;c__Polyangia;o__Nannocystales;f__Nannocystaceae;g__Nannocystis;s__
bin.460	97.9207	97.12	0	0	5851076	55141	near	none	d__Bacteria;p__Bacteroidota;c__Bacteroidia;o__Chitinophagales;f__Saprospiraceae;g__M3007;s__
bin.462	43.4644	81.23	7.46	81.82	9972673	16509	substantial	medium	d__Bacteria;p__Myxococcota;c__Polyangia;o__Polyangiales;f__Polyangiaceae;g__;s__
bin.463	56.7624	92.9	7.59	8.33	11516390	21894	near	medium	d__Bacteria;p__Myxococcota;c__Polyangia;o__Polyangiales;f__Polyangiaceae;g__Minicystis;s__
bin.466	56.7349	94.83	8.09	15	3406402	18311	near	medium	d__Bacteria;p__Bacteroidota;c__Bacteroidia;o__Chitinophagales;f__;g__;s__
bin.467	61.8908	87.88	5.41	0	5798779	12634	substantial	medium	d__Bacteria;p__Verrucomicrobiota;c__Verrucomicrobiae;o__Pedosphaerales;f__;g__;s__
bin.468	74.2342	89.03	3.31	18.18	11385378	19274	substantial	low	d__Bacteria;p__Myxococcota;c__Polyangia;o__Polyangiales;f__;g__;s__
bin.472	90.9573	92.94	0.81	100	3429665	31239	near	low	d__Bacteria;p__Bacteroidota;c__Bacteroidia;o__Flavobacteriales;f__PHOS-HE28;g__PHOS-HE28;s__
bin.473	80.4096	92.88	3.26	83.33	2715828	16073	near	low	d__Bacteria;p__Proteobacteria;c__Alphaproteobacteria;o__Sphingomonadales;f__Sphingomonadaceae;g__Sphingobium;s__
bin.475	73.713	83.33	2.14	0	4044424	13999	substantial	low	d__Bacteria;p__Actinobacteriota;c__Acidimicrobiia;o__Acidimicrobiales;f__UBA8139;g__;s__
bin.477	69.8423	92.97	2.04	0	2581808	13320	near	low	d__Bacteria;p__Bacteroidota;c__Bacteroidia;o__Chitinophagales;f__Chitinophagaceae;g__;s__
bin.478	94.3008	97.42	1.08	100	3199113	24074	near	low	d__Bacteria;p__Bacteroidota;c__Bacteroidia;o__Bacteroidales;f__Paludibacteraceae;g__;s__
bin.479	82.9687	91.79	1.98	0	8804733	13721	near	low	d__Bacteria;p__Myxococcota;c__Polyangia;o__Haliangiales;f__Haliangiaceae;g__;s__
bin.485	69.1848	90.3	5.18	69.23	2759110	10437	near	medium	d__Bacteria;p__Bacteroidota;c__Bacteroidia;o__Flavobacteriales;f__Flavobacteriaceae;g__Flavobacterium;s__
bin.486	78.2172	92.64	2.49	23.08	5465300	24637	near	low	d__Bacteria;p__Proteobacteria;c__Gammaproteobacteria;o__Xanthomonadales;f__;g__;s__
bin.487	53.9886	85.04	6.84	30.77	4357578	11692	substantial	medium	d__Bacteria;p__Actinobacteriota;c__Acidimicrobiia;o__Acidimicrobiales;f__Microtrichaceae;g__UBA11034;s__
bin.488	52.7569	84.8	6.39	65.62	3291168	9451	substantial	medium	d__Bacteria;p__Proteobacteria;c__Gammaproteobacteria;o__Burkholderiales;f__Rhodocyclaceae;g__AWTP1-18;s__
bin.499	76.6174	88.78	2.95	50	2425614	16024	substantial	low	d__Bacteria;p__Proteobacteria;c__Alphaproteobacteria;o__Sphingomonadales;f__Sphingomonadaceae;g__Sphingobium;s__
bin.510	69.9369	97.8	6.04	16.67	5256325	43650	near	medium	d__Bacteria;p__Gemmatimonadota;c__Gemmatimonadetes;o__Gemmatimonadales;f__Gemmatimonadaceae;g__Gemmatimonas;s__
bin.511	80.9393	96.72	3.31	16.67	4437565	64094	near	low	d__Bacteria;p__Proteobacteria;c__Gammaproteobacteria;o__Burkholderiales;f__Burkholderiaceae;g__Ramlibacter;s__
bin.512	70.5409	92.53	4.7	37.5	3964299	38674	near	medium	d__Bacteria;p__Proteobacteria;c__Alphaproteobacteria;o__Caulobacterales;f__Caulobacteraceae;g__Phenylobacterium;s__
bin.527	83.9986	89.79	1.54	37.5	3578315	43875	substantial	low	d__Bacteria;p__Proteobacteria;c__Gammaproteobacteria;o__Xanthomonadales;f__Xanthomonadaceae;g__Aquimonas;s__Aquimonas sp002352135
bin.528	94.0245	98.9	1.3	0	1944774	169472	near	low	d__Bacteria;p__Proteobacteria;c__Alphaproteobacteria;o__Rickettsiales;f__UBA3002;g__;s__
bin.53	85.4391	91.23	1.48	25	2063804	28726	near	low	d__Bacteria;p__Proteobacteria;c__Gammaproteobacteria;o__Pseudomonadales;f__UBA7239;g__UBA7239;s__
bin.530	97.4615	98.82	0.59	0	3196591	145561	near	low	d__Bacteria;p__Actinobacteriota;c__Actinomycetia;o__Mycobacteriales;f__Mycobacteriaceae;g__Dietzia;s__Dietzia sp002415925
bin.532	99.8368	98.2	0	0	3216527	179335	near	none	d__Bacteria;p__Bdellovibrionota;c__Bdellovibrionia;o__Bdellovibrionales;f__Bdellovibrionaceae;g__21-14-0-10-47-8;s__
bin.533	94.4519	98.5	1.16	14.29	3270118	142010	near	low	d__Bacteria;p__Proteobacteria;c__Alphaproteobacteria;o__Rhodobacterales;f__Rhodobacteraceae;g__;s__
bin.534	85.7182	97.91	2.72	0	8936789	62571	near	low	d__Bacteria;p__Bacteroidota;c__Bacteroidia;o__Chitinophagales;f__Saprospiraceae;g__;s__
bin.536	61.111	95.02	7.53	31.71	2878198	48582	near	medium	d__Bacteria;p__Proteobacteria;c__Alphaproteobacteria;o__Sphingomonadales;f__Sphingomonadaceae;g__Novosphingobium;s__
bin.58	92.0962	98.21	1.67	70	4131859	156475	near	low	d__Bacteria;p__Proteobacteria;c__Gammaproteobacteria;o__Burkholderiales;f__Burkholderiaceae;g__Rhodoferax;s__
bin.62	84.2419	89.46	1.31	0	7372160	44036	substantial	low	d__Bacteria;p__Myxococcota;c__UBA9042;o__PHBI01;f__PHBI01;g__;s__
bin.63	53.1711	83.47	7.03	40	3635994	11954	substantial	medium	d__Bacteria;p__Proteobacteria;c__Gammaproteobacteria;o__Burkholderiales;f__Rhodocyclaceae;g__Zoogloea;s__
bin.65	94.6322	98.8	1.23	44.44	4162011	71000	near	low	d__Bacteria;p__Proteobacteria;c__Alphaproteobacteria;o__Dongiales;f__Dongiaceae;g__Dongia;s__
bin.67	98.9471	98.1	0.16	0	4195462	188027	near	low	d__Bacteria;p__Bacteroidota;c__Bacteroidia;o__AKYH767-A;f__;g__;s__
bin.72	52.7627	80.05	7.06	100	5205424	7679	substantial	medium	d__Bacteria;p__Spirochaetota;c__Leptospirae;o__Leptospirales;f__Leptospiraceae;g__UBA2033;s__
bin.74	80.8276	89.89	2.43	33.33	3906718	19742	near	low	d__Bacteria;p__Spirochaetota;c__Leptospirae;o__Turneriellales;f__Turneriellaceae;g__Turneriella;s__
bin.9	57.2363	93.26	7.87	28.57	2715680	13667	near	medium	d__Bacteria;p__Elusimicrobiota;c__Elusimicrobia;o__F11;f__FEN-1173;g__;s__
bin.90	79.3853	87.6	2.25	88.89	3377271	11233	substantial	low	d__Bacteria;p__Proteobacteria;c__Alphaproteobacteria;o__Sphingomonadales;f__Sphingomonadaceae;g__UBA1936;s__
bin.93	89.7202	95.38	1.49	33.33	4103839	40475	near	low	d__Bacteria;p__Bacteroidota;c__Bacteroidia;o__Chitinophagales;f__Saprospiraceae;g__;s__
bin.96	93.3344	93.36	0.25	0	3250268	26846	near	low	d__Bacteria;p__Bacteroidota;c__Bacteroidia;o__Chitinophagales;f__Chitinophagaceae;g__OLB11;s__
bin.98	60.8393	88.76	6.91	81.25	2114648	10228	substantial	medium	d__Bacteria;p__Elusimicrobiota;c__Elusimicrobia;o__F11;f__FEN-1173;g__;s__
bin.99	95.5015	97.54	0.82	100	4830299	29041	near	low	d__Bacteria;p__Bacteroidota;c__Bacteroidia;o__;f__;g__;s__
