# Supplementary material for: A small step to discover candidate biological control agents from preexisting bioresources by using novel nonribosomal peptide synthetases hidden in activated sludge metagenomes
Source: PLoS One. 2023 Nov 27;18(11):e0294843. doi: 10.1371/journal.pone.0294843 (PMC10681181; doi:10.1371/journal.pone.0294843)
Supplement: S2 Table — (XLSX) [file pone.0294843.s002.xlsx]

## Sheet: Sheet1
Bin No.	Gene ID	Database match id	% identity	Align length	e-value	Pathway product	Domain class
bin. 105	bin105_1004359_12_1693-1993	syrin1_C9_LCL	40	297	7e-53	syringomycin	LCL
bin. 105	bin105_1004359_12_621-922	liche1_C2_LCL	39	295	9e-49	lychenicin	LCL
bin. 105	bin105_1033702_1006-1301	syrin1_C9_LCL	37	304	7e-44	syringomycin	LCL
bin. 105	bin105_1153576_1_202-502	syrin1_C7_LCL	44	303	4e-61	syringomycin	LCL
bin. 134	bin134_1013157_8_2426-2725	syrin1_C9_LCL	46	299	5e-64	syringomycin	LCL
bin. 134	bin134_1035042_1_63-378	syrin1_C9_LCL	50	310	4e-71	syringomycin	LCL
bin. 134	bin134_1072403_1_1750-2055	syrin1_C7_LCL	50	302	2e-66	syringomycin	LCL
bin. 134	bin134_1072403_1_654-964	syrin1_C5_LCL	51	308	6e-57	syringomycin	LCL
bin. 180	bin180_1003503_33_36-330	cyclo1_C10_LCL	26	282	2e-19	cyclosporin	LCL
bin. 187	bin187_1002517_21_3189-3489	syrin1_C9_LCL	40	301	4e-57	syringomycin	LCL
bin. 187	bin187_1006114_8_5-305	cyclom1C5_LCL	31	298	8e-28	cyclomarin	LCL
bin. 241	bin241_1002960_25_16-307	syrin1_C7_LCL	39	301	2e-54	syringomycin	LCL
bin. 305	bin305_1020673_1_35-315	tyroc2_C2_LCL	34	280	1e-42	tyrocidin	LCL
bin. 389	bin389_1001939_29_594-879	bacit3_C2_LCL	28	289	2e-34	bacitracin	LCL
bin. 457	bin457_1001901_24_582-865	syrin1_C9_LCL	35	300	4e-27	syringomycin	LCL
bin. 459	bin459_1012800_2_34-332	syrin1_C9_LCL	42	288	4e-40	syringomycin	LCL
bin. 459	bin459_1081616_1_631-930	fengy4_C2_LCL	33	297	6e-34	fengycin	LCL
bin. 463	bin463_1017816_6_602-901	syrin1_C9_LCL	46	298	6e-53	syringomycin	LCL
bin. 467	bin467_1009388_16_1099-1396	syrin1_C9_LCL	43	297	8e-50	syringomycin	LCL
bin. 467	bin467_1009388_16_2200-2495	syrin1_C9_LCL	46	296	9e-42	syringomycin	LCL
bin. 467	bin467_1016697_5_650-951	syrin1_C9_LCL	42	297	4e-48	syringomycin	LCL
bin. 527	bin527_1051738_1_2530-2760	syrin1_C9_LCL	42	200	2e-23	syringomycin	LCL
bin. 533	bin533_1000306_3_38-332	cdaps2_C2_LCL	31	296	3e-29	calcium-dependent antibiotic	LCL
bin. 533	bin533_1000306_5_12-290	tyroc2_C3_LCL	29	264	9e-23	tyrocidin	LCL
bin. 533	bin533_1000306_5_1373-1658	bacit3_C5_LCL	29	264	1e-21	bacitracin	LCL
bin. 114	bin114_1000538_11_717-1016	micro5_C1_H	32	296	7e-35	microcystin	hybridC
bin. 114	bin114_1000538_13_1664-1963	micro5_C1_H	32	297	1e-43	microcystin	hybridC
bin. 142	bin142_1002351_1_23-322	micro5_C1_H	32	297	2e-39	microcystin	hybridC
bin. 187	bin187_1002517_2135-2426	micro5_C1_H	32	294	1e-37	microcystin	hybridC
bin. 285	bin285_103107_1_2211-2515	micro5_C1_H	33	301	3e-38	microcystin	hybridC
bin. 305	bin305_1020673_2_29-321	micro5_C1_H	33	292	4e-43	microcystin	hybridC
bin. 419	bin419_1001320_41_27-319	micro5_C1_H	32	293	4e-43	microcystin	hybridC
bin. 472	bin472_1014367_2_25-317	micro5_C1_H	33	299	3e-45	microcystin	hybridC
bin. 527	bin527_1051738_1_929-1201	micro5_C1_H	25	268	7e-24	microcystin	hybridC
bin. 67	bin67_1000748_21_17-316	micro5_C1_H	32	297	3e-45	microcystin	hybridC
bin. 105	bin105_1070438_3	micro1_C2E	26	234	3e-14	microcystin	epim
bin. 105	bin105_1070438_3_75-316	micro1_C2E	26	234	3e-14	microcystin	epim
bin. 134	bin134_1007481_1_76-379	syrin1_C4_dual	43	300	3e-63	syringomycin	dual
bin. 134	bin134_1013157_8_3550-3850	syrin1_C4_dual	48	294	8e-60	syringomycin	dual
bin. 134	bin134_1013157_8_4676-4970	syrin1_C4_dual	52	289	3e-67	syringomycin	dual
bin. 134	bin134_1035042_1_1226-1539	syrin1_C4_dual	43	308	1e-57	syringomycin	dual
bin. 286	bin286_1119859_1_19-324	micro2_C1_DCL	36	301	3e-44	microcystin	DCL
bin. 467	bin467_1009388_16_658-956	micro2_C1_DCL	33	306	4e-45	microcystin	DCL
bin. 459	bin459_1009878_15_44-338	yersi1_C1_cyc	40	291	3e-42	yersiniabactin	cyc
bin. 459	bin459_1012800_1_2352-2647	bleom9_C2_cyc	41	293	4e-42	bleomycin	cyc
bin. 459	bin459_1012800_1_943-1237	bleom9_C2_cyc	41	293	4e-42	bleomycin	cyc
bin. 105	bin105_1070438_1_58-349	Sare2407_1	31	291	2e-38	pksnrps2	C
bin. 178	bin178_1042271_1_2-225	Sare2407_1	39	196	3e-42	pksnrps2	C
bin. 282	bin282_1071209_4_4-207	Sare2407_1	39	199	6e-41	pksnrps2	C
bin. 527	bin527_1051738_1_1981-2276	Sare2407_1	29	181	1e-20	pksnrps2	C
bin. 137	bin137_1067072_2_12-307	syrin1_C1_start	33	233	3e-23	syringomycin	start
bin. 43	bin43_1027223_4_23-316	syrin1_C1_start	31	236	6e-17	syringomycin	start
