# Supplementary material for: A small step to discover candidate biological control agents from preexisting bioresources by using novel nonribosomal peptide synthetases hidden in activated sludge metagenomes
Source: PLoS One. 2023 Nov 27;18(11):e0294843. doi: 10.1371/journal.pone.0294843 (PMC10681181; doi:10.1371/journal.pone.0294843)
Supplement: S3 Table — (XLSX) [file pone.0294843.s003.xlsx]

## Sheet: Sheet1
Contig ID	Locus tag ID in tn	prokka annotation	position in contig	Direction	CD search	Note
Rhodoferax bin 043	sgas043_02420	hypothetical protein	146-1540	→	no
	sgas043_02421	Ribonuclease Y	1625-2872	→	cl34428	HD-GYP domain, c-di-GMP phosphodiesterase class II (or its inactivated variant) [Signal transduction mechanisms]
	sgas043_02422	putative NTE family protein	2900-4729	→	cl11396	patatin-like phospholipase domain-containing protein, similar to fungal lysophospholipase NTE1 (neuropathy target esterase homolog), an intracellular phospholipase B that catalyzes the double deacylation of phosphatidylcholine (PC) to glycerophosphocholine (GroPCho)
					cd00038	effector domain of the CAP family of transcription factors; members include CAP (or cAMP receptor protein (CRP))
	sgas043_02423	Tyrocidine synthase 3	4702-8556	→	cl35902	enterobactin non-ribosomal peptide synthetase EntF; amino acid adenylation domain-containing protein [Rhodoferax sp.]
					cl21494	alpha/beta hydrolases, A functionally diverse superfamily containing proteases, lipases, peroxidases, esterases, epoxide hydrolases and dehalogenases.
	sgas043_02424	Cell division protein FtsL	8553-9287	→	pfam09335	VTT domain-containing protein, VTT (VMP1, TMEM41, and TVP38) domain-containing protein similar to fungal Golgi apparatus membrane protein TVP38 that is involved in vesicular trafficking and spindle migration
	sgas043_02425	S-adenosylmethionine synthase	10491-9313	←	PRK05250	S-adenosylmethionine synthetase; Validated
	sgas043_02426	Lipid A biosynthesis palmitoleoyltransferase	10683-11573	→	cl17185	lysophospholipid acyltransferase family protein, may act as an acyltransferase of a de novo or remodeling pathway of glycerophospholipid biosynthesis, catalyzing the incorporation of an acyl group from either acyl-CoAs or acyl-acyl carrier proteins (acyl-ACPs) into acceptors such as glycerol 3-phosphate, dihydroxyacetone phosphate or lyso-phosphatidic acid
	sgas043_02427	Lipid A biosynthesis lauroyltransferase	11570-12478	→	cl17185	lysophospholipid acyltransferase family protein, may act as an acyltransferase of a de novo or remodeling pathway of glycerophospholipid biosynthesis, catalyzing the incorporation of an acyl group from either acyl-CoAs or acyl-acyl carrier proteins (acyl-ACPs) into acceptors such as glycerol 3-phosphate, dihydroxyacetone phosphate or lyso-phosphatidic acid
	sgas043_02428	Diaminopimelate epimerase	12513-13367	→	PRK00450	diaminopimelate epimerase; catalyzes the stereoinversion of LL-2,6-diaminoheptanedioate (L,L-DAP) to meso-diaminoheptanedioate (meso-DAP)
Rhodocyclaceae bin 137	sgas137_02075	hypothetical protein	61-807	→	cl11396	patatin-like phospholipase domain-containing protein, similar to fungal lysophospholipase NTE1 (neuropathy target esterase homolog), an intracellular phospholipase B that catalyzes the double deacylation of phosphatidylcholine (PC) to glycerophosphocholine (GroPCho)
	sgas137_02076	Tyrocidine synthase 3	777-4658	→	cl35902	enterobactin non-ribosomal peptide synthetase EntF; amino acid adenylation domain-containing protein [Rhodoferax sp.]
	sgas137_02077	hypothetical protein	4642-5346	→	COG0398	TVP38/TMEM64 family protein, similar to fungal Golgi apparatus membrane protein TVP38 that is involved in vesicular trafficking and spindle migration
	sgas137_02078	hypothetical protein	5559-5726	→	no
	sgas137_02079	hypothetical protein	6551-6222	←	no
Rhodoferax koreense DCY110	Ga0198319_113563	uncharacterized membrane protein YdjX (TVP38/TMEM64 family)		←	COG0398	Uncharacterized membrane protein YdjX, TVP38/TMEM64 family, SNARE-associated domain pfam09335 - SNARE_assoc
	Ga0198319_113564	amino acid adenylation domain-containing protein		←	COG1020	Non-ribosomal peptide synthetase component F; pfam00501 - AMP-binding pfam00550 - PP-binding pfam00668 - Condensation pfam00975 - Thioesterase pfam13193 - AMP-binding_C - IPR009081 Acyl carrier protein-like (ProSiteProfiles PS50075) - IPR020802 Polyketide synthase, thioesterase domain (SMART SM00824) - IPR020806 Polyketide synthase, phosphopantetheine-binding domain (SMART SM00823) - IPR020845 AM…
	Ga0198319_113565	NTE family protein/lysophospholipid hydrolase		←	COG1752	Predicted acylesterase/phospholipase RssA, containd patatin domain pfam00027 - cNMP_binding pfam01734 - Patatin - IPR000595 Cyclic nucleotide-binding domain (SMART SM00100) - IPR001423 Lysophospholipase patatin, conserved site (ProSitePatterns PS01237) - IPR016035 Acyl transferase/acyl hydrolase/lysophospholipase (SUPERFAMILY SSF52151) - IPR018488 Cyclic nucleotide-binding, conserved site (ProSit…
	ITS
	Ga0198319_113566	lipoprotein-releasing system ATP-binding protein		←	COG1136	ABC-type lipoprotein export system, ATPase component
	Ga0198319_113567	lipoprotein-releasing system permease protein		←	COG4591	ABC-type transport system, involved in lipoprotein release, permease component
Pseudoduganella ginsengisoli KCTC 42409	Ga0481977_065_19507_19941	ABC-type phosphate transport system substrate-binding protein		←		53850 - Periplasmic binding protein-like II
	Ga0481977_065_19951_21144	hypothetical protein		←		56935 - Porins
	Ga0481977_065_21347_22045	uncharacterized membrane protein YdjX (TVP38/TMEM64 family)		←	COG0398	Uncharacterized membrane protein YdjX, TVP38/TMEM64 family, SNARE-associated domain pfam09335 - SNARE_assoc SUPERFam 47869 - Bacteriocin AS-48
	Ga0481977_065_22035_25922	syringomycin synthetase protein SyrE		←	COG1020	Non-ribosomal peptide synthetase component F, COG0236 - Acyl carrier protein pfam00501 - AMP-binding pfam00550 - PP-binding pfam00668 - Condensation pfam00975 - Thioesterase
	Ga0481977_065_25877_27640	NTE family protein/lysophospholipid hydrolase		←	COG1752	Predicted acylesterase/phospholipase RssA, containd patatin domain pfam00027 - cNMP_binding pfam01734 - Patatin SUPERFam 51206 - cAMP-binding domain-like 52151 - FabD/lysophospholipase-like 52540 - P-loop containing nucleoside triphosphate hydrolases
	Ga0481977_065_27912_31190	diguanylate cyclase (GGDEF)-like protein		←	COG2199	GGDEF domain, diguanylate cyclase (c-di-GMP synthetase) or its enzymatically inactive variants
Noviherbaspirillum denitrificans TSA40	Ga0308623_1011965	amino acid adenylation domain-containing protein		←	COG1020	Non-ribosomal peptide synthetase component F pfam00501 - AMP-binding pfam00668 - Condensation
	Ga0308623_1011966	NTE family protein/lysophospholipid hydrolase		←	COG1752	Predicted acylesterase/phospholipase RssA, containd patatin domain pfam00027 - cNMP_binding pfam01734 - Patatin
	Ga0308623_1012622	uncharacterized membrane protein YdjX (TVP38/TMEM64 family)		←	COG0398	Uncharacterized membrane protein YdjX, TVP38/TMEM64 family, SNARE-associated domain pfam09335 - SNARE_assoc
	Ga0308623_1012623	phosphopantetheine binding protein		←	pfam00550	PP-binding; pfam00975 - Thioesterase
